# Supplementary material for: Porphyrin–Schiff Base Conjugates Bearing Basic Amino Groups as Antimicrobial Phototherapeutic Agents
Source: Molecules. 2021 Sep 28;26(19):5877. doi: 10.3390/molecules26195877 (PMC8510454; doi:10.3390/molecules26195877)
Supplement: Supplementary file 1 [file molecules-26-05877-s001.zip]

Archive with 1 entries (1 files):
- molecules-1377940-SI.pdf
